# Supplementary material for: Mature Epitope Density - A strategy for target selection based on immunoinformatics and exported prokaryotic proteins
Source: BMC Genomics. 2013 Oct 25;14(Suppl 6):S4. doi: 10.1186/1471-2164-14-S6-S4 (PMC3908659; doi:10.1186/1471-2164-14-S6-S4)
Supplement: Additional file 1 — A spreadsheet enumerating the complete list of supporting or contradicting evidence to the MED score hypothesis. [file 1471-2164-14-S6-S4-S1.xls]

## Sheet: MED_controls
Control	protein	MED	Evidence	Justificative	Reference	Immunogenic or Pathogenic		Cont.Núm - Evidence	Control
negative	Rv2843	0	other	Antigen have known reactivity to serum of population of patients infected with TB	Patent Publication number: US 2009/0285847 A1	Immunogenic		Evidence	negative	positive	Total result
negative	Rv3655c	0	contrary	Virulent. Suppression of macrophage apoptosis. By inhibiting apoptosis of macrophages, Mtb avoids host defenses and escapes from infected cells by causing necrotic cell death.	DOI: 10.1371/journal.pone.0010474	Pathogenic		contrary	14		14
negative	Rv3508	0.71	contrary	Virulent. Preferential “hot spots” for mutations & Predicted in pathogenicity island from M. tuberculosis and M. bovis	DOI: 10.1371/journal.pone.0002375 & DOI: 10.1002/prot.10586	Pathogenic		favorable	4	21	25
negative	Rv3514	0.93	contrary	T-cell immunity against HLA-I binding 9mer M. tuberculosis-derived peptides might in many cases turn out to be mediated by CD4+ T cells and restricted by HLA-II molecules	DOI: 10.1111/j.1365-2567.2010.03383.x	Immunogenic		other	12	6	18
negative	Rv0236A	1,92	other	useful for eliciting an "immune response" after exposed to the mutant but do not mention the response's type	Patent Application Publication: US 2010/0316674 Al	Other		unknown		3	3
negative	Rv2487c	1,15	contrary	SEQ ID NO:8 VSAAIAG-LF specifically bind major histocompatibility complex (MHC) class I	European Patent Application: EP2207035	Immunogenic		Total result	30	30	60
negative	Rv1450c	1,59	other	Cell wall associated protein	DOI: 10.1021/pr1005873	Other
negative	Rv2507	2,11	other	Comparative mycobacterial genomics without immunological approach	United States Patent Application: US 20040197896	Other
negative	Rv3388	2,03	contrary	Virulent. Differential expression of the PE/PPE genes has the potential to provide a dynamic antigenic profile	DOI: 10.1016/j.tube.2003.12.014	Immunogenic
negative	Rv3345c	2,05	favorable	Split by stopcodon formation during frameshifting. Related to ESAT-6 (esx) gene cluster regions & Deletion confirmed in 5 of 12 M. microti strains with a low virulence for humans	DOI: 10.1186/1471-2148-6-95 & DOI: 10.1099/mic.0.26660-0	Other
negative	Rv2162c	2,18	other	Antibody response	DOI: 10.1046/j.1365-2958.2002.02813.x	Immunogenic
negative	Rv1396c	2,30	other	Antibody response	DOI: 10.1046/j.1365-2958.2002.02813.x	Other
negative	Rv1091	2,40	contrary	Virulent. Members of the PGRS subfamily of the PE family family with the ESAT-6 (esx) gene copy cluster region 5, which are regions of immunopathogenic importance, and encode a system dedicated to the secretion of members of the potent T-cell antigen ESAT-6 family.	DOI: 10.1186/1471-2148-6-95	Immunogenic
negative	Rv1067c	2,09	other	Antibody response	DOI: 10.1046/j.1365-2958.2002.02813.x	Immunogenic
negative	Rv0833	1,75	favorable	Split by stopcodon formation during frameshifting, despite related to ESAT-6 (esx) gene cluster regions	DOI: 10.1186/1471-2148-6-95	Other
negative	Rv3312A	2.69	contrary	Virulent. Pili (mtp) are composed of low-molecular-weight protein subunits encoded by this ORF, an unidentified host-colonization factor that are recognized by IgG antibodies contained in sera obtained from patients with active tuberculosis	DOI: 10.1073/pnas.0602304104	Immunogenic
negative	Rv3852	2,63	other	Bacterial nucleoid-associated proteins play a key role in the organisation, replication, segregation, repair and expression of bacterial chromosomes	DOI: 10.1016/j.mib.2010.09.013 & DOI: 10.1099/mic.0.030148-0	Other
negative	Rv3706c	2,32	contrary	Virulent. Gene upregulated in the human granuloma and in chronically infected mice	DOI: 10.3389/fmicb.2010.00121	Pathogenic
negative	Rv3367	2,36	other	Recognized by retrospective preclinical TB sera obtained, prior to the clinical manifestation of TB, from human immunodeficiency virus-TB patients, suggesting that they are potential candidates for devising diagnostic tests for active, preclinical TB & show antibody response in humans and rabbits, respectively	DOI: 10.1128/IAI.69.6.4185-4191.2001 & DOI: 10.1016/j.vaccine.2004.08.046	Immunogenic
negative	Rv3595c	2,51	contrary	Virulent. Members of the PGRS subfamily of the PE family family with the ESAT-6 (esx) gene copy cluster region 5, which are regions of immunopathogenic importance, and encode a system dedicated to the secretion of members of the potent T-cell antigen ESAT-6 family.	DOI: 10.1186/1471-2148-6-95	Immunogenic
negative	Rv3590c	2,96	favorable	Failed to be cloned in antibody assessement	DOI: 10.1016/S1672-0229(08)60039-X	Pathogenic
negative	Rv3511	2,91	favorable	Split by stopcodon formation during frameshifting. Related to ESAT-6 (esx) gene cluster regions	DOI: 10.1186/1471-2148-6-95	Other
negative	Rv0279c	3,02	other	Unique ORF & preferential “hot spots” for mutations	DOI: 10.1128/JB.184.19.5479-5490.2002 & DOI: 10.1371/journal.pone.0002375	Pathogenic
negative	Rv2198c	2,43	other	Integral Membrane associated	DOI: 10.1110/ps.041022305	Other
negative	Rv0559c	2.05	contrary	Virulent. It's downregulated and possess peptides that strongly bound the virulence determinant protein ESAT-6 (esx), a potent antigen for human T cells and a putative vaccine candidate	DOI: 10.1371/journal.pone.0007615	Pathogenic
negative	Rv2203	3.04	other	membrane protein	DOI: 10.1002/pmic.200700528	Other
negative	Rv1468c	3,03	contrary	Antigenic protein identified as protective or diagnostic antigen by using the differential response of Mycobacterium tuberculosis proteins to serum from TB patients and healthy individuals	DOI: 10.1021/pr1005108	Immunogenic
negative	Rv0746	3,11	contrary	Virulent. Members of the PGRS subfamily of the PE family family with the ESAT-6 (esx) gene copy cluster region 5, which are regions of immunopathogenic importance, and encode a system dedicated to the secretion of members of the potent T-cell antigen ESAT-6 family & PE_PGRS9 (rv0746) was repressed when M. tuberculosis was exposed to 45°C for 30 min	DOI: 10.1186/1471-2148-6-95 & DOI: 10.1016/j.micinf.2006.03.015	Immunogenic
negative	Rv1100	2.88	contrary	Mutants deficient in Rv1100 (which is conserved syntenically with Rv1099c in mycobacteria and corynebacteria) grew slowly	DOI: 10.1099/mic.0.27204-0	Pathogenic
negative	Rv0532	3.19	contrary	Novel antigenic proteins with the greatest potential as protective or diagnostic antigens by using the differential response of Mycobacterium tuberculosis proteins to serum from TB patients and healthy individuals	DOI: 10.1021/pr1005108	Immunogenic
positive	Rv1967	16.53	favorable	Moderate positive celular responses but statistical analysis showed RD1505 inducing significantly higher in healthy subjects than in TB patients	DOI: 10.1111/j.1574-695X.2010.00677.x	Immunogenic
positive	Rv1430	15.98	other	Transported to membranes using a system other than the general secretory pathway	DOI: 10.1046/j.1365-2958.2002.02813.x	Other
positive	Rv0804	15.85	favorable	First known GCN5-related N-­acetyltransferase family member to utilize succinyl-CoA as a substrate. GNATs are involved in antibiotic resistance	DOI: 10.1107/S1744309108031679	Pathogenic
positive	Rv1620c	16.52	favorable	persistence mutant cydC identified by screening in isoniazid-treated mice	DOI: 10.1073/pnas.1003219107 Patent application number: 20090285847	Pathogenic
positive	Rv3693	15.69	favorable	Activating Polyfunctional CD8+ T Cells in Human Tuberculosis & exporting confirmation	DOI: 10.4049/jimmunol.1002212 & DOI: 10.1002/pmic.200600853	Immunogenic
positive	Rv1522c	16.33	other	mutant defective in the arrest of phagosome maturation shows transient acidification	DOI: 10.1073/pnas.0401657101	Other
positive	Rv2690c	16,03	favorable	Induced/up-regulated under culture conditions that are nutrient-starving and which maintain mycobacterial latency	United States Patent 7393540	Pathogenic
positive	Rv2262c	15.69	favorable	Isolates with concurrent deletions of RD105, RD181* and RD150 are more likely to develop extrathoracic TB than patients infected by isolates without a deletion in any of the studied RD's	DOI: 10.1128/JCM.01146-06	Pathogenic
positive	Rv2339	17.25	favorable	Horizontally acquired genes	DOI: 10.1093/molbev/msm111	Pathogenic
positive	Rv3497c	16.87	favorable	Mce4 operon: cell invasion, differentially expressed by comparative microarray	DOI: 10.1073/pnas.1631248100	Pathogenic
positive	Rv3000	16.4	favorable	operon Rv2999-3000 conferred high levels of antigen-specific cellular and humoral responses	DOI: 10.1016/j.tube.2006.01.014	Pathogenic
positive	Rv1307	17.54	other	Subcellular compartament confirmed as PSE. ATPase F1-subunity	DOI: 10.1046/j.1365-2958.2002.02779.x	Other
positive	Rv0286	17,04	favorable	homology to a PPE protein inducing cellular immune responses during tuberculous infection	DOI: 10.1128/IAI.70.12.6996–7003.2002	Immunogenic
positive	Rv0589	17,10	favorable	Mce2A. Mammalian cell entry (mce) is a crucial protein family for the virulence of Mtb	DOI: 10.1007/s11010-011-0733-5	Pathogenic
positive	Rv1557	15.67	other	Gene encoding non-significant drug detoxification protein	DOI: 10.1021/cb0500042	Other
positive	Rv1841c	17.33	favorable	A gram-positive plant pathogen Rhodococcus fascians mutant with a mutation in vicA locus affecting virulence was isolated. The product of ORF2 showed the highest similarity to hypothetical protein Rv1841c of M. tuberculosis (48% identity and 64% similarity)	DOI: 10.1128/jb.184.4.1112-1120.2002	Pathogenic
positive	Rv0116c	17.61	favorable	Protection from antibiotic stress targeting the envelope and help to confer the basal level of Mtb resistance to antibacterial drugs	DOI: 10.1099/mic.0.024802-0	Pathogenic
positive	Rv1064c	17.27	other	Confirmed Lipoprotein of unknown function	DOI: 10.1016/j.femsre.2004.06.002	Other
positive	Rv0598c	15.85	favorable	putative hipervirulent from 18 genes identified by a microarray-based screening method to identify transposons mutants with altered virulence in competitive mixed infections	PMID:12657046	Pathogenic
positive	Rv0235c	17.78	unknown			Other
positive	Rv1158c	17,07	favorable	Induce strong T cell responses and interferon-gamma (IFN-γ)	DOI: 10.1016/j.tube.2004.09.005	Immunogenic
positive	Rv2878c	16,03	other	Mpt53 is a thioredoxin derivative proven to be secreted, was crystalized and induces antibody responses in tuberculous cattle	PMID:14499904 & DOI: 10.1128/IAI.69.9.5936–5939.2001	Other
positive	Rv0492A	20.31	unknown			Other
positive	Rv1004c	18.58	unknown			Other
positive	Rv0847	19.89	favorable	Cellular and humoral responses in animal model	DOI: 10.1016/j.tube.2006.01.014 & DOI: 10.1016/j.tube.2006.01.014	Immunogenic
positive	Rv1811	21.34	favorable	Virulence factor involved in intramacrophage survival and adaptation to magnesium limitation	PMID:10760138	Pathogenic
positive	Rv1489	20.36	favorable	One the two most abundant in the cell envelope and integral membrane protein with at least one predicted transmembrane α helix & upregulated during anaerobic persistence by fluorescence and kanamycin resistance selection	DOI: 10.1186/1471-2180-10-132 & DOI: 10.1021/pr0500049 & DOI: 10.1016/j.tube.2008.01.003	Pathogenic
positive	Rv3018c	20.72	favorable	Elicited a strong T-cell response in an MHC-restricted manner and attenuated mutant 23A44	DOI: 10.1099/jmm.0.47565-0 & DOI: 10.1046/j.1365-2958.1999.01593.x & DOI: 10.1016/j.vaccine.2004.08.046	Pathogenic
positive	Rv0436c	19.14	favorable	Attractive drug target involved in the synthesis of phosphatidylserine	DOI: 10.1074/jbc.M004658200	Pathogenic
positive	Rv2452c	27	favorable	From 1927 mutants tested, 16 were attenuated for their virulence, including 2B3	DOI: 10.1046/j.1365-2958.1999.01593.x	Pathogenic
